# Supplementary material for: Synthesis of Chlorine- and Nitrogen-Containing Carbon Nanofibers for Water Purification from Chloroaromatic Compounds
Source: Materials (Basel). 2022 Nov 25;15(23):8414. doi: 10.3390/ma15238414 (PMC9741473; doi:10.3390/ma15238414)
Supplement: Supplementary file 1 [file materials-15-08414-s001.zip]

Archive with 1 entries (1 files):
- materials-2050351-supplementary.pdf
